# Supplementary material for: Rodent-Related Zoonotic Pathogens at the Human–Animal–Environment Interface in Qatar: A Systematic Review and Meta-Analysis
Source: Int J Environ Res Public Health. 2021 May 31;18(11):5928. doi: 10.3390/ijerph18115928 (PMC8198466; doi:10.3390/ijerph18115928)
Supplement: Supplementary file 1 [file ijerph-18-05928-s001.zip]

Archive with 3 entries (3 files):
- Supplementary Table S1.pdf
- Supplementary Table S2.pdf
- Supplementary Table S3.pdf
